# Supplementary material for: Determinants of Depressive Symptoms in People Living with HIV: Findings from a Population-Based Study with a Gender Perspective
Source: Int J Environ Res Public Health. 2023 Feb 19;20(4):3687. doi: 10.3390/ijerph20043687 (PMC9964424; doi:10.3390/ijerph20043687)
Supplement: Supplementary file 1 [file ijerph-20-03687-s001.zip]

Archive with 1 entries (1 files):
- ijerph-2161473-supplementary.pdf
